# Supplementary material for: AquaDesign: A tool to assist aquaculture production design based on abiotic requirements of animal species
Source: PLoS One. 2022 Aug 1;17(8):e0272508. doi: 10.1371/journal.pone.0272508 (PMC9342733; doi:10.1371/journal.pone.0272508)
Supplement: S1 Table — (XLSX) [file pone.0272508.s001.xlsx]

## Sheet: Sheet1
Table S1 - Abiotic components selected as relevant considering environmental requirements and physiology of aquatic organisms
Abiotic components	Definition	Justification/Reference
Temperature	Temperature of the body of water.	An important parameter for the metabolism of cold-blooded organisms and a factor conditioning the concentration of dissolved oxygen in the water (Bhatnagar & Devi, 2013).
Salinity	“Total concentration of all dissolved ions in a natural water expressed in milligrams per liter or parts per million” (Boyd 1982)	Influences the osmotic pressure of water (Boyd, 1982).
Turbidity	“The term turbid indicates that a water contains suspended material which interferes with the passage of light” (Boyd 1982)	Impacts prey-predator relations and feeding behaviors (Utne-Palm, 2002).
pH	“The pH is a measure of the hydrogen ion concentration and indicates whether the water is acidic or basic in reaction.” (Boyd 1982)	High values in alkaline waters induce an inhibition of ammonia excretion which is normally coupled with Na+ flux in the gills (Laurent et al., 2011; Scott et al., 2005), while low values can also disturb ion transport (Jackson et al., 2001)(Wedemeyer 1996).
Dissolved O2 in water	“The elemental oxygen gas contained in a body of water and available for the support of fish life.” (Boyd 1982)	An important factor to consider as it highly affects respiration and metabolism (Jackson et al., 2001). Low concentrations enhance vulnerability to pathogens and can be lethal while high values are expensive to provide (Wedemeyer 1996).
Hardness/Alkalinity	“The term total alkalinity refers to the total concentration of bases in water expressed as milligrams per liter of equivalent calcium carbonate.” (Boyd 1982)	Low alkalinity induces a high pH variability (Boyd, 1982).
Phosphorus	Chemical element (P)	Important for plants and algae (productivity) (Bhatnagar & Devi, 2013).
Nitrate	“The nitrate ion has the formula NO3. Substances containing the NO 3 group are termed nitrates.” (Boyd 1982)	May cause osmoregulation problems (Colt, 2006).
Nitrite	“The nitrite ion has the formula NO2. Substances containing the NO2 group are termed nitrites.” (Boyd 1982)	Toxic for fish as they convert hemoglobin into methemoglobin (oxidation of Fe2+ into Fe3+), which is unable to carry oxygen and causes anoxia (Lewis & Morris, 1986).
Ammonia	NH3 , a form of nitrogen found in fresh water (Boyd 1982)	Un-ionized form is toxic for fish (Boyd, 1982).
Flow/Discharge	“Discharge is the volume of water that passes a given location within a given period of time.” (USGS, Dictionary)	Fish species can generally stand a certain range of flow (van Vliet et al., 2013).
Solar radiation	Power received from the sun per unit of surface and time.	Provides information about the energy furnished to the system by the sun, which impacts primary producers and, in general, the entire freshwater system (Häder et al., 2007). Too intense light can be stressful/lethal while a minimum rate is indispensable for pigmentation, feeding and growth (Boeuf & Le Bail, 1999).
Water vapor pressure	Vapor pressure (or equilibrium vapor pressure) is the pressure exerted by a vapor in thermodynamic equilibrium with the condensed phases (solid or liquid) at a given temperature in a closed system.(Speight 2020)
Daylength	Number of hours from sunrise to sunset.	Provides information about minimum and maximum photophase/lightening duration required. The link between photoperiod and growth is not clearly described, but it seems that a long photoperiod can stimulate the growth and development for some species (Boeuf & Le Bail, 1999).
Bhatnagar, A., & Devi, P. (2013). Water quality guidelines for the management of pond fish culture. International Journal of Environmental Science, 3, 1980‑2009.
Boeuf, G., & Le Bail, P.-Y. (1999). Does light have an influence on fish growth? Aquaculture, 177(1), 129‑152. https://doi.org/10.1016/S0044-8486(99)00074-5
Boyd, C. (1982). Water Quality Management for Pond Fish Culture. Undefined. https://www.semanticscholar.org/paper/Water-Quality-Management-for-Pond-Fish-Culture-Boyd/98b3bcee4130e3cadfd4c54e41834c1280570d2c
Colt, J. (2006). Water quality requirements for reuse systems. Aquacultural Engineering, 34(3), 143‑156. https://doi.org/10.1016/j.aquaeng.2005.08.011
Häder, D.-P., Kumar, H. D., Smith, R. C., & Worrest, R. C. (2007). Effects of solar UV radiation on aquatic ecosystems and interactions with climate change. Photochemical & Photobiological Sciences: Official Journal of the European Photochemistry Association and the European Society for Photobiology, 6(3), 267‑285. https://doi.org/10.1039/b700020k
Jackson, D., Peres-Neto, P., & Olden, J. (2001). What Controls Who Is Where in Freshwater Fish Communities—The Roles of Biotic, Abiotic, and Spatial Factors. Canadian Journal of Fisheries and Aquatic Sciences, 58, 157‑170. https://doi.org/10.1139/cjfas-58-1-157
Laurent, P., Wilkie, M. P., Chevalier, C., & Wood, C. (2011). The effect of highly alkaline water (pH 9.5) on the morphology and morphometry of chloride cells and pavement cells in the gills of the freshwater rainbow trout : Relationship to ionic transport and ammonia excretion. Canadian Journal of Zoology, 78, 307‑319. https://doi.org/10.1139/cjz-78-2-307
Lewis, W., & Morris, D. (1986). Toxicity of Nitrite to Fish : A Review. https://doi.org/10.1577/1548-8659(1986)115<183:TONTF>2.0.CO;2
Scott, D. M., Lucas, M. C., & Wilson, R. W. (2005). The effect of high pH on ion balance, nitrogen excretion and behaviour in freshwater fish from an eutrophic lake : A laboratory and field study. Aquatic Toxicology (Amsterdam, Netherlands), 73(1), 31‑43. https://doi.org/10.1016/j.aquatox.2004.12.013
Speight, J., G. (2020). Natural Water Remediation.
Utne-Palm, A. (2001). Visual feeding of fish in a turbid environment : Physical and behavioural aspects. Marine and Freshwater Behaviour and Physiology, 35, 111‑128. https://doi.org/10.1080/10236240290025644
van Vliet, M. T. H., Ludwig, F., & Kabat, P. (2013). Global streamflow and thermal habitats of freshwater fishes under climate change. Climatic Change, 121(4), 739‑754. https://doi.org/10.1007/s10584-013-0976-0
